# Supplementary material for: Probing the limitations of multimodal language models for chemistry and materials research
Source: Nat Comput Sci. 2025 Aug 11;5(10):952–61. doi: 10.1038/s43588-025-00836-3 (PMC12513823; doi:10.1038/s43588-025-00836-3)
Supplement: Supplementary file 3 — Explanations of how options were created for each of the tasks. [file 43588_2025_836_MOESM3_ESM.xlsx]

## Sheet: Sheet1
Topic			Option Selection Description
Data Extraction
	Hand-drawn Molecules		Options consist of 4 choices as SMILES: the correct molecule and 3 distractors randomly sampled from the hand-drawn molecule dataset.
	Organic Chemistry
		Chirality	Questions to identify chiral centers options are 0, 1, 2, 3, or more. Options in questions about determining the spatial orientation relative to the molecular plane are about describing positions (toward the viewer, away from the viewer) and relationships to other atoms (closer/further due to electrostatic attraction/steric repulsion).
		Isomers	Options consistently include all possible isomeric relationships: chain isomers, functional group isomers, regioisomers, enantiomers, diastereomers, conformers, identical molecules, or no isomeric relation.
		Organic Molecules	Hand-crafted options designed to test understanding of molecule rendering and IUPAC nomenclature rules with plausible distractors that require precise knowledge to differentiate.
		Organic Reaction Schema	Four carefully designed options per question that require detailed analysis of reaction schemas with distractors that challenge elimination.
		Organic Reaction Schema without SMILES	Four options per question requiring visual analysis of reaction schemes without SMILES notation, with challenging distractors.
	Tables and Plots
		Composition Tables	Questions include binary (yes/no) questions and multiple-choice questions with carefully designed distractors targeting common misinterpretations of tabular data.
		US Patent Figures	Manually-crafted options requiring detailed analysis of patent diagrams with plausible alternatives targeting common analytical errors.
		US Patent Plots	Manually-crafted options requiring detailed interpretation of data visualizations from patents, with distractors targeting common analytical errors.
In silico and lab experiments
	Lab QA
		Lab Safety	Options crafted to test fundamental laboratory safety knowledge with plausible alternatives that require genuine understanding.
		Lab Safety Comparison	Options designed to test comparative analysis of laboratory safety procedures with distractors that challenge easy eliminations of methodological differences.
	Lab Equipments		Four options per question drawn from a set of 10 possible laboratory equipment items requiring precise identification based on form and function.
	CIF QA
		Crystal Structure Symmetry	Four options consisting of the correct space group and three plausible alternatives randomly selected from the 230 possible crystallographic space groups.
		Crystal System	Options always include all seven crystal systems (cubic, tetragonal, orthorhombic, hexagonal, trigonal, monoclinic, and triclinic).
Data Interpretation
	AFM Image Analysis		Manually-crafted options requiring detailed interpretation of atomic force microscopy images, with distractors that challenge easy eliminations.
	Adsorption Isotherm
		Adsorption Isotherm Capacity Comparison	Options list the three MOF frameworks being compared, with the correct answer identifying the framework with either the highest or lowest adsorption capacity at specified conditions.
		Adsorption Isotherm Capacity Order	Options present different ordering sequences of four MOFs, with only one correctly representing the ascending or descending sequence of adsorption capacities.
		Adsorption Isotherm Capacity Value	Options include the correct numerical uptake value plus three plausible alternatives randomly sampled within ±1 mol/kg of the correct answer, all formatted to two decimal places.
		Adsorption Isotherm Henry Constant Comparison	Options list three MOF frameworks selected for distinguishable Henry constants, with the correct answer identifying the one with the highest or lowest value.
		Adsorption Isotherm Henry Constant Order	Options present different ordering sequences of four MOFs, with only one correctly showing the ascending or descending order of Henry constants.
		Adsorption Isotherm Strength Comparison	Options list four MOF frameworks, with the correct answer identifying the one with either the highest or the lowest adsorption strength at low pressure (0.01 bar).
		Adsorption Isotherm Strength Order	Options show different possible ordering sequences of MOFs, with only one correctly representing the ascending or descending order of adsorption strengths at low pressure.
		Adsorption Isotherm Working Capacity Comparison	Options list three MOF frameworks, with the correct answer identifying the one with the highest or the lowest working capacity between two specified pressures.
		Adsorption Isotherm Working Capacity Order	Options present different ordering sequences of three MOFs, with only one correctly showing the ascending or descending order of working capacities between specified pressures.
		Adsorption Isotherm Working Capacity Value	Options include the correct numerical working capacity plus three plausible alternatives randomly sampled within a range from zero to 1 mol/kg above the correct value, formatted to two decimal places.
	Electronic Structure		Options consistently include three fundamental band structure classifications: direct bandgap indirect bandgap and metallic (no bandgap).
	NMR and MS Spectra		Four expert-crafted options per question require detailed interpretation of spectroscopic data, with distractors targeting common analytical errors in peak assignment or structure determination.
	XRD QA
		XRD Pattern Matching	Options present different combinations of crystal structure types (simple cubic, body-centered cubic, face-centered cubic) for two XRD patterns displayed side-by-side, requiring identification of the correct structure for each pattern.
		XRD Pattern Shape	Four options categorizing two side-by-side XRD patterns as either crystalline or amorphous (Both crystalline, Both amorphous, Pattern 1 crystalline/Pattern 2 amorphous, or Pattern 1 amorphous/Pattern 2 crystalline).
		XRD Peak Position	Four options including the correct 2θ value of the most intense peak plus three plausible alternatives randomly sampled from the pattern's 2θ range, requiring precise peak position identification.
		XRD Relative Intensity	Four options presenting different possible orderings of peak positions (2θ values) arranged by intensity, with notation indicating ascending (<) or descending (>) order relationships.
