# Supplementary material for: Probing the limitations of multimodal language models for chemistry and materials research
Source: Nat Comput Sci. 2025 Aug 11;5(10):952–61. doi: 10.1038/s43588-025-00836-3 (PMC12513823; doi:10.1038/s43588-025-00836-3)
Supplement: Supplementary file 4 — Scores of all models on multiple runs for all questions. [file 43588_2025_836_MOESM4_ESM.csv]

model	topic	mean_across_runs	std_across_runs	avg_sample_count	number_of_runs	alpha	beta	delta	gamma	theta
baseline	afm-image_report	0.0	0.0	50.0	5	0.0	0.0	0.0	0.0	0.0
baseline	chem-lab-basic_report	0.1053	0.044	38.0	5	0.0263	0.1053	0.1053	0.1316	0.1579
baseline	chem-lab-comparison_report	0.1882	0.1078	17.0	5	0.0588	0.0588	0.2941	0.2353	0.2941
baseline	chem-lab-equipments_report	0.272	0.0816	25.0	5	0.24	0.24	0.4	0.16	0.32
baseline	chirality_report	0.224	0.048	25.0	5	0.2	0.28	0.28	0.16	0.2
baseline	cif-atomic-species_report	0.0	0.0	41.0	5	0.0	0.0	0.0	0.0	0.0
baseline	cif-crystal-system_report	0.1952	0.0646	42.0	5	0.2381	0.1667	0.2857	0.0952	0.1905
baseline	cif-density_report	0.0714	0.0	42.0	5	0.0714	0.0714	0.0714	0.0714	0.0714
baseline	cif-symmetry_report	0.1952	0.0551	42.0	5	0.119	0.2381	0.2619	0.1429	0.2143
baseline	cif-volume_report	0.0238	0.0	42.0	5	0.0238	0.0238	0.0238	0.0238	0.0238
baseline	electronic-structure_report	0.4609	0.0852	23.0	5	0.3478	0.4348	0.4348	0.4783	0.6087
baseline	handdrawn-molecules_report	0.2	0.0798	29.0	5	0.2069	0.1724	0.2414	0.3103	0.069
baseline	isomers_report	0.14	0.02	20.0	5	0.1	0.15	0.15	0.15	0.15
baseline	mof-adsorption-strength-comparison_report	0.3067	0.1236	15.0	5	0.4	0.4667	0.3333	0.2	0.1333
baseline	mof-adsorption-strength-order_report	0.3474	0.0537	19.0	5	0.3158	0.2632	0.4211	0.3684	0.3684
baseline	mof-capacity-comparison_report	0.3053	0.0965	19.0	5	0.4211	0.2632	0.4211	0.2105	0.2105
baseline	mof-capacity-order_report	0.24	0.102	20.0	5	0.05	0.3	0.35	0.25	0.25
baseline	mof-capacity-value_report	0.27	0.0927	20.0	5	0.25	0.35	0.4	0.2	0.15
baseline	mof-henry-constant-comparison_report	0.22	0.0748	10.0	5	0.3	0.2	0.2	0.3	0.1
baseline	mof-henry-constant-order_report	0.2667	0.1106	12.0	5	0.3333	0.4167	0.25	0.25	0.0833
baseline	mof-working-capacity-comparison_report	0.36	0.086	20.0	5	0.25	0.3	0.35	0.4	0.5
baseline	mof-working-capacity-order_report	0.23	0.051	20.0	5	0.15	0.25	0.3	0.2	0.25
baseline	mof-working-capacity-value_report	0.2	0.0837	20.0	5	0.2	0.15	0.2	0.1	0.35
baseline	org-schema-wo-smiles_report	0.2588	0.1516	17.0	5	0.2941	0.0588	0.4706	0.1176	0.3529
baseline	org-schema_report	0.15	0.2	4.0	5	0.0	0.25	0.0	0.5	0.0
baseline	organic-molecules_report	0.2267	0.0998	15.0	5	0.2	0.3333	0.0667	0.2	0.3333
baseline	spectral-analysis_report	0.26	0.0374	20.0	5	0.25	0.2	0.3	0.3	0.25
baseline	summary	0.0	0.0	0.0	5	0.0	0.0	0.0	0.0	0.0
baseline	tables-qa_report	0.2883	0.0164	308.0	5	0.2922	0.263	0.3117	0.2792	0.2955
baseline	us-patent-figures_report	0.1524	0.0258	63.0	5	0.1429	0.1587	0.1111	0.1587	0.1905
baseline	us-patent-plots_report	0.0778	0.0111	36.0	5	0.0556	0.0833	0.0833	0.0833	0.0833
baseline	xrd-pattern-matching_report	0.25	0.0707	20.0	5	0.2	0.3	0.35	0.25	0.15
baseline	xrd-pattern-shape_report	0.31	0.0735	20.0	5	0.2	0.4	0.35	0.35	0.25
baseline	xrd-peak-position_report	0.23	0.0927	20.0	5	0.1	0.35	0.25	0.3	0.15
baseline	xrd-relative-intensity_report	0.2316	0.0976	19.0	5	0.3158	0.1053	0.2105	0.1579	0.3684
claude-3-5-sonnet-20240620	afm-image_report	0.432	0.0098	50.0	5	0.44	0.42	0.44	0.42	0.44
claude-3-5-sonnet-20240620	chem-lab-basic_report	0.2842	0.0197	38.0	5	0.2632	0.2895	0.2632	0.2895	0.3158
claude-3-5-sonnet-20240620	chem-lab-comparison_report	0.4941	0.0288	17.0	5	0.4706	0.4706	0.5294	0.4706	0.5294
claude-3-5-sonnet-20240620	chem-lab-equipments_report	0.84	0.0	25.0	5	0.84	0.84	0.84	0.84	0.84
claude-3-5-sonnet-20240620	chirality_report	0.664	0.0196	25.0	5	0.64	0.64	0.68	0.68	0.68
claude-3-5-sonnet-20240620	cif-atomic-species_report	0.9512	0.0	41.0	5	0.9512	0.9512	0.9512	0.9512	0.9512
claude-3-5-sonnet-20240620	cif-crystal-system_report	0.5333	0.019	42.0	5	0.5476	0.5476	0.5476	0.5238	0.5
claude-3-5-sonnet-20240620	cif-density_report	0.3857	0.0381	42.0	5	0.4286	0.4286	0.3571	0.3333	0.381
claude-3-5-sonnet-20240620	cif-symmetry_report	0.5952	0.0	42.0	5	0.5952	0.5952	0.5952	0.5952	0.5952
claude-3-5-sonnet-20240620	cif-volume_report	0.9571	0.0095	42.0	5	0.9524	0.9762	0.9524	0.9524	0.9524
claude-3-5-sonnet-20240620	electronic-structure_report	0.7043	0.0174	23.0	5	0.7391	0.6957	0.6957	0.6957	0.6957
claude-3-5-sonnet-20240620	handdrawn-molecules_report	0.9655	0.0	29.0	5	0.9655	0.9655	0.9655	0.9655	0.9655
claude-3-5-sonnet-20240620	isomers_report	0.3	0.0	20.0	5	0.3	0.3	0.3	0.3	0.3
claude-3-5-sonnet-20240620	mof-adsorption-strength-comparison_report	0.9333	0.0	15.0	5	0.9333	0.9333	0.9333	0.9333	0.9333
claude-3-5-sonnet-20240620	mof-adsorption-strength-order_report	0.7368	0.0	19.0	5	0.7368	0.7368	0.7368	0.7368	0.7368
claude-3-5-sonnet-20240620	mof-capacity-comparison_report	0.9895	0.0211	19.0	5	1.0	1.0	1.0	1.0	0.9474
claude-3-5-sonnet-20240620	mof-capacity-order_report	0.85	0.0	20.0	5	0.85	0.85	0.85	0.85	0.85
claude-3-5-sonnet-20240620	mof-capacity-value_report	0.74	0.02	20.0	5	0.75	0.75	0.75	0.75	0.7
claude-3-5-sonnet-20240620	mof-henry-constant-comparison_report	1.0	0.0	10.0	5	1.0	1.0	1.0	1.0	1.0
claude-3-5-sonnet-20240620	mof-henry-constant-order_report	0.8167	0.0333	12.0	5	0.75	0.8333	0.8333	0.8333	0.8333
claude-3-5-sonnet-20240620	mof-working-capacity-comparison_report	0.76	0.0374	20.0	5	0.7	0.8	0.75	0.8	0.75
claude-3-5-sonnet-20240620	mof-working-capacity-order_report	0.71	0.0583	20.0	5	0.75	0.75	0.7	0.6	0.75
claude-3-5-sonnet-20240620	mof-working-capacity-value_report	0.67	0.0245	20.0	5	0.65	0.7	0.7	0.65	0.65
claude-3-5-sonnet-20240620	org-schema-wo-smiles_report	0.7647	0.0	17.0	5	0.7647	0.7647	0.7647	0.7647	0.7647
claude-3-5-sonnet-20240620	org-schema_report	1.0	0.0	4.0	5	1.0	1.0	1.0	1.0	1.0
claude-3-5-sonnet-20240620	organic-molecules_report	0.8	0.0	15.0	5	0.8	0.8	0.8	0.8	0.8
claude-3-5-sonnet-20240620	spectral-analysis_report	0.28	0.0245	20.0	5	0.3	0.25	0.25	0.3	0.3
claude-3-5-sonnet-20240620	summary	0.0	0.0	0.0	5	0.0	0.0	0.0	0.0	0.0
claude-3-5-sonnet-20240620	tables-qa_report	0.6669	0.0016	308.0	5	0.6656	0.6688	0.6688	0.6656	0.6656
claude-3-5-sonnet-20240620	us-patent-figures_report	0.6667	0.0	63.0	5	0.6667	0.6667	0.6667	0.6667	0.6667
claude-3-5-sonnet-20240620	us-patent-plots_report	0.6389	0.0	36.0	5	0.6389	0.6389	0.6389	0.6389	0.6389
claude-3-5-sonnet-20240620	xrd-pattern-matching_report	0.52	0.0245	20.0	5	0.55	0.5	0.55	0.5	0.5
claude-3-5-sonnet-20240620	xrd-pattern-shape_report	0.89	0.02	20.0	5	0.9	0.9	0.9	0.9	0.85
claude-3-5-sonnet-20240620	xrd-peak-position_report	1.0	0.0	20.0	5	1.0	1.0	1.0	1.0	1.0
claude-3-5-sonnet-20240620	xrd-relative-intensity_report	0.4632	0.0516	19.0	5	0.5263	0.4211	0.5263	0.4211	0.4211
gemini-1.5-pro	afm-image_report	0.208	0.0204	50.0	5	0.2	0.2	0.18	0.24	0.22
gemini-1.5-pro	chem-lab-basic_report	0.5474	0.0105	38.0	5	0.5526	0.5526	0.5526	0.5263	0.5526
gemini-1.5-pro	chem-lab-comparison_report	0.4118	0.0	17.0	5	0.4118	0.4118	0.4118	0.4118	0.4118
gemini-1.5-pro	chem-lab-equipments_report	0.84	0.0	25.0	5	0.84	0.84	0.84	0.84	0.84
gemini-1.5-pro	chirality_report	0.44	0.0	25.0	5	0.44	0.44	0.44	0.44	0.44
gemini-1.5-pro	cif-atomic-species_report	0.8146	0.0119	41.0	5	0.8293	0.8049	0.8049	0.8293	0.8049
gemini-1.5-pro	cif-crystal-system_report	0.6905	0.0	42.0	5	0.6905	0.6905	0.6905	0.6905	0.6905
gemini-1.5-pro	cif-density_report	0.3952	0.0467	42.0	5	0.4286	0.381	0.4286	0.4286	0.3095
gemini-1.5-pro	cif-symmetry_report	0.6571	0.0117	42.0	5	0.6667	0.6667	0.6429	0.6667	0.6429
gemini-1.5-pro	cif-volume_report	0.9571	0.0178	42.0	5	0.9286	0.9762	0.9762	0.9524	0.9524
gemini-1.5-pro	electronic-structure_report	0.3913	0.0	23.0	5	0.3913	0.3913	0.3913	0.3913	0.3913
gemini-1.5-pro	handdrawn-molecules_report	0.9655	0.0	29.0	5	0.9655	0.9655	0.9655	0.9655	0.9655
gemini-1.5-pro	isomers_report	0.25	0.0	20.0	5	0.25	0.25	0.25	0.25	0.25
gemini-1.5-pro	mof-adsorption-strength-comparison_report	0.68	0.0267	15.0	5	0.7333	0.6667	0.6667	0.6667	0.6667
gemini-1.5-pro	mof-adsorption-strength-order_report	0.4947	0.0258	19.0	5	0.4737	0.5263	0.4737	0.5263	0.4737
gemini-1.5-pro	mof-capacity-comparison_report	0.9895	0.0211	19.0	5	1.0	1.0	1.0	0.9474	1.0
gemini-1.5-pro	mof-capacity-order_report	0.76	0.0374	20.0	5	0.75	0.8	0.75	0.8	0.7
gemini-1.5-pro	mof-capacity-value_report	0.65	0.0	20.0	5	0.65	0.65	0.65	0.65	0.65
gemini-1.5-pro	mof-henry-constant-comparison_report	0.64	0.08	10.0	5	0.6	0.7	0.5	0.7	0.7
gemini-1.5-pro	mof-henry-constant-order_report	0.6667	0.0	12.0	5	0.6667	0.6667	0.6667	0.6667	0.6667
gemini-1.5-pro	mof-working-capacity-comparison_report	0.55	0.0	20.0	5	0.55	0.55	0.55	0.55	0.55
gemini-1.5-pro	mof-working-capacity-order_report	0.5	0.0	20.0	5	0.5	0.5	0.5	0.5	0.5
gemini-1.5-pro	mof-working-capacity-value_report	0.33	0.0678	20.0	5	0.4	0.25	0.35	0.25	0.4
gemini-1.5-pro	org-schema-wo-smiles_report	0.8471	0.0288	17.0	5	0.8235	0.8824	0.8235	0.8235	0.8824
gemini-1.5-pro	org-schema_report	1.0	0.0	4.0	5	1.0	1.0	1.0	1.0	1.0
gemini-1.5-pro	organic-molecules_report	0.5867	0.0267	15.0	5	0.6	0.6	0.5333	0.6	0.6
gemini-1.5-pro	spectral-analysis_report	0.35	0.0	20.0	5	0.35	0.35	0.35	0.35	0.35
gemini-1.5-pro	summary	0.0	0.0	0.0	5	0.0	0.0	0.0	0.0	0.0
gemini-1.5-pro	tables-qa_report	0.6084	0.0086	308.0	5	0.5974	0.6071	0.6234	0.6039	0.6104
gemini-1.5-pro	us-patent-figures_report	0.3206	0.0063	63.0	5	0.3175	0.3175	0.3175	0.3175	0.3333
gemini-1.5-pro	us-patent-plots_report	0.2167	0.0111	36.0	5	0.2222	0.2222	0.1944	0.2222	0.2222
gemini-1.5-pro	xrd-pattern-matching_report	0.27	0.0245	20.0	5	0.25	0.3	0.25	0.3	0.25
gemini-1.5-pro	xrd-pattern-shape_report	0.71	0.02	20.0	5	0.75	0.7	0.7	0.7	0.7
gemini-1.5-pro	xrd-peak-position_report	0.85	0.0	20.0	5	0.85	0.85	0.85	0.85	0.85
gemini-1.5-pro	xrd-relative-intensity_report	0.3474	0.0258	19.0	5	0.3684	0.3684	0.3158	0.3158	0.3684
gpt-4o-2024-08-06	afm-image_report	0.208	0.0271	50.0	5	0.18	0.18	0.24	0.2	0.24
gpt-4o-2024-08-06	chem-lab-basic_report	0.2526	0.0129	38.0	5	0.2368	0.2632	0.2368	0.2632	0.2632
gpt-4o-2024-08-06	chem-lab-comparison_report	0.4706	0.0372	17.0	5	0.4118	0.4706	0.4706	0.4706	0.5294
gpt-4o-2024-08-06	chem-lab-equipments_report	0.872	0.0299	25.0	5	0.92	0.88	0.84	0.84	0.88
gpt-4o-2024-08-06	chirality_report	0.496	0.065	25.0	5	0.44	0.52	0.4	0.56	0.56
gpt-4o-2024-08-06	cif-atomic-species_report	0.8195	0.0249	41.0	5	0.7805	0.8049	0.8293	0.8537	0.8293
gpt-4o-2024-08-06	cif-crystal-system_report	0.5714	0.0	42.0	5	0.5714	0.5714	0.5714	0.5714	0.5714
gpt-4o-2024-08-06	cif-density_report	0.3143	0.0551	42.0	5	0.2381	0.381	0.3333	0.2619	0.3571
gpt-4o-2024-08-06	cif-symmetry_report	0.281	0.0233	42.0	5	0.2381	0.2857	0.2857	0.2857	0.3095
gpt-4o-2024-08-06	cif-volume_report	0.8333	0.0151	42.0	5	0.8333	0.8095	0.8571	0.8333	0.8333
gpt-4o-2024-08-06	electronic-structure_report	0.5565	0.0174	23.0	5	0.5652	0.5652	0.5217	0.5652	0.5652
gpt-4o-2024-08-06	handdrawn-molecules_report	0.6276	0.0507	29.0	5	0.6552	0.6897	0.6552	0.5862	0.5517
gpt-4o-2024-08-06	isomers_report	0.25	0.0	20.0	5	0.25	0.25	0.25	0.25	0.25
gpt-4o-2024-08-06	mof-adsorption-strength-comparison_report	0.6	0.0596	15.0	5	0.6	0.6667	0.5333	0.6667	0.5333
gpt-4o-2024-08-06	mof-adsorption-strength-order_report	0.7789	0.0211	19.0	5	0.7895	0.7895	0.7895	0.7895	0.7368
gpt-4o-2024-08-06	mof-capacity-comparison_report	0.8842	0.0211	19.0	5	0.8947	0.8947	0.8947	0.8421	0.8947
gpt-4o-2024-08-06	mof-capacity-order_report	0.63	0.0245	20.0	5	0.65	0.6	0.65	0.6	0.65
gpt-4o-2024-08-06	mof-capacity-value_report	0.44	0.049	20.0	5	0.35	0.45	0.5	0.45	0.45
gpt-4o-2024-08-06	mof-henry-constant-comparison_report	0.88	0.04	10.0	5	0.8	0.9	0.9	0.9	0.9
gpt-4o-2024-08-06	mof-henry-constant-order_report	0.75	0.0	12.0	5	0.75	0.75	0.75	0.75	0.75
gpt-4o-2024-08-06	mof-working-capacity-comparison_report	0.53	0.04	20.0	5	0.5	0.5	0.5	0.6	0.55
gpt-4o-2024-08-06	mof-working-capacity-order_report	0.64	0.02	20.0	5	0.65	0.65	0.65	0.6	0.65
gpt-4o-2024-08-06	mof-working-capacity-value_report	0.24	0.097	20.0	5	0.35	0.3	0.3	0.15	0.1
gpt-4o-2024-08-06	org-schema-wo-smiles_report	0.7294	0.0471	17.0	5	0.7647	0.6471	0.7059	0.7647	0.7647
gpt-4o-2024-08-06	org-schema_report	1.0	0.0	4.0	5	1.0	1.0	1.0	1.0	1.0
gpt-4o-2024-08-06	organic-molecules_report	0.56	0.0327	15.0	5	0.5333	0.6	0.5333	0.6	0.5333
gpt-4o-2024-08-06	spectral-analysis_report	0.43	0.0245	20.0	5	0.45	0.45	0.45	0.4	0.4
gpt-4o-2024-08-06	summary	0.0	0.0	0.0	5	0.0	0.0	0.0	0.0	0.0
gpt-4o-2024-08-06	tables-qa_report	0.5383	0.0101	308.0	5	0.539	0.5487	0.539	0.5195	0.5455
gpt-4o-2024-08-06	us-patent-figures_report	0.5397	0.01	63.0	5	0.5556	0.5397	0.5397	0.5397	0.5238
gpt-4o-2024-08-06	us-patent-plots_report	0.5111	0.0136	36.0	5	0.5	0.5	0.5278	0.5278	0.5
gpt-4o-2024-08-06	xrd-pattern-matching_report	0.28	0.04	20.0	5	0.3	0.3	0.2	0.3	0.3
gpt-4o-2024-08-06	xrd-pattern-shape_report	0.85	0.0	20.0	5	0.85	0.85	0.85	0.85	0.85
gpt-4o-2024-08-06	xrd-peak-position_report	0.8	0.0316	20.0	5	0.85	0.8	0.8	0.75	0.8
gpt-4o-2024-08-06	xrd-relative-intensity_report	0.1684	0.0211	19.0	5	0.1579	0.1579	0.1579	0.2105	0.1579
llama-3.2-90b-vision-preview	afm-image_report	0.14	0.0	50.0	5	0.14	0.14	0.14	0.14	0.14
llama-3.2-90b-vision-preview	chem-lab-basic_report	0.2368	0.0	38.0	5	0.2368	0.2368	0.2368	0.2368	0.2368
llama-3.2-90b-vision-preview	chem-lab-comparison_report	0.4706	0.0	17.0	5	0.4706	0.4706	0.4706	0.4706	0.4706
llama-3.2-90b-vision-preview	chem-lab-equipments_report	0.528	0.016	25.0	5	0.52	0.52	0.56	0.52	0.52
llama-3.2-90b-vision-preview	chirality_report	0.28	0.0	25.0	5	0.28	0.28	0.28	0.28	0.28
llama-3.2-90b-vision-preview	cif-atomic-species_report	0.8293	0.0	41.0	5	0.8293	0.8293	0.8293	0.8293	0.8293
llama-3.2-90b-vision-preview	cif-crystal-system_report	0.3333	0.0	42.0	5	0.3333	0.3333	0.3333	0.3333	0.3333
llama-3.2-90b-vision-preview	cif-density_report	0.2143	0.0	42.0	5	0.2143	0.2143	0.2143	0.2143	0.2143
llama-3.2-90b-vision-preview	cif-symmetry_report	0.2381	0.0	42.0	5	0.2381	0.2381	0.2381	0.2381	0.2381
llama-3.2-90b-vision-preview	cif-volume_report	0.4286	0.0	42.0	5	0.4286	0.4286	0.4286	0.4286	0.4286
llama-3.2-90b-vision-preview	electronic-structure_report	0.3913	0.0	23.0	5	0.3913	0.3913	0.3913	0.3913	0.3913
llama-3.2-90b-vision-preview	handdrawn-molecules_report	0.7241	0.0	29.0	5	0.7241	0.7241	0.7241	0.7241	0.7241
llama-3.2-90b-vision-preview	isomers_report	0.15	0.0	20.0	5	0.15	0.15	0.15	0.15	0.15
llama-3.2-90b-vision-preview	mof-adsorption-strength-comparison_report	0.0667	0.0	15.0	5	0.0667	0.0667	0.0667	0.0667	0.0667
llama-3.2-90b-vision-preview	mof-adsorption-strength-order_report	0.3684	0.0	19.0	5	0.3684	0.3684	0.3684	0.3684	0.3684
llama-3.2-90b-vision-preview	mof-capacity-comparison_report	0.6316	0.0	19.0	5	0.6316	0.6316	0.6316	0.6316	0.6316
llama-3.2-90b-vision-preview	mof-capacity-order_report	0.55	0.0	20.0	5	0.55	0.55	0.55	0.55	0.55
llama-3.2-90b-vision-preview	mof-capacity-value_report	0.55	0.0	20.0	5	0.55	0.55	0.55	0.55	0.55
llama-3.2-90b-vision-preview	mof-henry-constant-comparison_report	0.8	0.0	10.0	5	0.8	0.8	0.8	0.8	0.8
llama-3.2-90b-vision-preview	mof-henry-constant-order_report	0.75	0.0	12.0	5	0.75	0.75	0.75	0.75	0.75
llama-3.2-90b-vision-preview	mof-working-capacity-comparison_report	0.45	0.0	20.0	5	0.45	0.45	0.45	0.45	0.45
llama-3.2-90b-vision-preview	mof-working-capacity-order_report	0.55	0.0	20.0	5	0.55	0.55	0.55	0.55	0.55
llama-3.2-90b-vision-preview	mof-working-capacity-value_report	0.25	0.0	20.0	5	0.25	0.25	0.25	0.25	0.25
llama-3.2-90b-vision-preview	org-schema-wo-smiles_report	0.5882	0.0	17.0	5	0.5882	0.5882	0.5882	0.5882	0.5882
llama-3.2-90b-vision-preview	org-schema_report	0.5	0.0	4.0	5	0.5	0.5	0.5	0.5	0.5
llama-3.2-90b-vision-preview	organic-molecules_report	0.5333	0.0	15.0	5	0.5333	0.5333	0.5333	0.5333	0.5333
llama-3.2-90b-vision-preview	spectral-analysis_report	0.35	0.0	20.0	5	0.35	0.35	0.35	0.35	0.35
llama-3.2-90b-vision-preview	summary	0.0	0.0	0.0	5	0.0	0.0	0.0	0.0	0.0
llama-3.2-90b-vision-preview	tables-qa_report	0.3052	0.0	308.0	5	0.3052	0.3052	0.3052	0.3052	0.3052
llama-3.2-90b-vision-preview	us-patent-figures_report	0.2698	0.0	63.0	5	0.2698	0.2698	0.2698	0.2698	0.2698
llama-3.2-90b-vision-preview	us-patent-plots_report	0.2778	0.0	36.0	5	0.2778	0.2778	0.2778	0.2778	0.2778
llama-3.2-90b-vision-preview	xrd-pattern-matching_report	0.45	0.0	20.0	5	0.45	0.45	0.45	0.45	0.45
llama-3.2-90b-vision-preview	xrd-pattern-shape_report	0.3	0.0	20.0	5	0.3	0.3	0.3	0.3	0.3
llama-3.2-90b-vision-preview	xrd-peak-position_report	0.3	0.0	20.0	5	0.3	0.3	0.3	0.3	0.3
llama-3.2-90b-vision-preview	xrd-relative-intensity_report	0.1579	0.0	19.0	5	0.1579	0.1579	0.1579	0.1579	0.1579
