# Supplementary material for: Probing the limitations of multimodal language models for chemistry and materials research
Source: Nat Comput Sci. 2025 Aug 11;5(10):952–61. doi: 10.1038/s43588-025-00836-3 (PMC12513823; doi:10.1038/s43588-025-00836-3)
Supplement: Supplementary file 5 — Distribution of topic and task number to plot Fig. 2. [file 43588_2025_836_MOESM5_ESM.csv]

Field	Percentage	Question Count
Tables & Plots	35.2	407
Crystal Structure	18.1	209
Adsorption Isotherm	15.2	176
Organic Chemistry	7.0	81
XRD	6.8	79
Lab QA	4.8	55
AFM	4.3	50
Hand-drawn Molecules	2.5	29
Lab Equipments	2.2	25
Electronic Structure	2.1	24
NMR & MS	1.7	20
