# Supplementary material for: Probing the limitations of multimodal language models for chemistry and materials research
Source: Nat Comput Sci. 2025 Aug 11;5(10):952–61. doi: 10.1038/s43588-025-00836-3 (PMC12513823; doi:10.1038/s43588-025-00836-3)
Supplement: Supplementary file 6 — Score of different models on different domain for five different runs and score of different models on different tasks. [file 43588_2025_836_MOESM6_ESM.csv]

chart_type	model	category	score	std	run_alpha	run_beta	run_delta	run_gamma	run_theta
spider_plot	Claude3V	handdrawn_molecules	0.7655000000000001
spider_plot	Claude3V	tables_qa	0.3786
spider_plot	Claude3V	molecules_combined_wo_smiles	0.3911
spider_plot	Claude3V	cif_combined	0.58738
spider_plot	Claude3V	chemlab_combined	0.2424
spider_plot	Claude3V	chem_lab_equipments	0.568
spider_plot	Claude3V	mof_combined	0.5460200000000002
spider_plot	Claude3V	xrd_combined	0.4629
spider_plot	Claude3V	afm_image	0.432
spider_plot	Claude3V	electronic_structure	0.2434
spider_plot	Claude3V	spectral_analysis	0.02
spider_plot	GeminiPro	handdrawn_molecules	0.7655000000000001
spider_plot	GeminiPro	tables_qa	0.3201
spider_plot	GeminiPro	molecules_combined_wo_smiles	0.2286666666666666
spider_plot	GeminiPro	cif_combined	0.6057800000000001
spider_plot	GeminiPro	chemlab_combined	0.33285
spider_plot	GeminiPro	chem_lab_equipments	0.568
spider_plot	GeminiPro	mof_combined	0.3514799999999999
spider_plot	GeminiPro	xrd_combined	0.28895
spider_plot	GeminiPro	afm_image	0.208
spider_plot	GeminiPro	electronic_structure	0.0
spider_plot	GeminiPro	spectral_analysis	0.0899999999999999
spider_plot	GPT4V	handdrawn_molecules	0.4276
spider_plot	GPT4V	tables_qa	0.25
spider_plot	GPT4V	molecules_combined_wo_smiles	0.2384333333333333
spider_plot	GPT4V	cif_combined	0.4667800000000001
spider_plot	GPT4V	chemlab_combined	0.21485
spider_plot	GPT4V	chem_lab_equipments	0.6
spider_plot	GPT4V	mof_combined	0.3627000000000001
spider_plot	GPT4V	xrd_combined	0.2691999999999999
spider_plot	GPT4V	afm_image	0.208
spider_plot	GPT4V	electronic_structure	0.0956
spider_plot	GPT4V	spectral_analysis	0.1699999999999999
spider_plot	GroqLlama	handdrawn_molecules	0.5241
spider_plot	GroqLlama	tables_qa	0.0169
spider_plot	GroqLlama	molecules_combined_wo_smiles	0.1242
spider_plot	GroqLlama	cif_combined	0.3116
spider_plot	GroqLlama	chemlab_combined	0.20695
spider_plot	GroqLlama	chem_lab_equipments	0.256
spider_plot	GroqLlama	mof_combined	0.2220599999999999
spider_plot	GroqLlama	xrd_combined	0.0465749999999999
spider_plot	GroqLlama	afm_image	0.14
spider_plot	GroqLlama	electronic_structure	0.0
spider_plot	GroqLlama	spectral_analysis	0.0899999999999999
bar_plot	Claude3V	Data interpretation	0.4710117647058824	0.0201411764705882	0.4756999999999999	0.4736235294117646	0.4780470588235295	0.4648	0.4628823529411765
bar_plot	Claude3V	In silico and lab experiments	0.4987125	0.0143875	0.4997125	0.5059750000000001	0.498125	0.4881124999999999	0.5017375000000001
bar_plot	Claude3V	Data extraction	0.53035	0.00265	0.5271875	0.5275875	0.5325875	0.5321875	0.5321875
bar_plot	GPT4V	Data interpretation	0.3045529411764706	0.0314117647058823	0.3058058823529411	0.3126705882352941	0.3057941176470587	0.3020823529411764	0.2964294117647059
bar_plot	GPT4V	In silico and lab experiments	0.42045	0.0248	0.3973625	0.4269	0.4216375000000001	0.4160875	0.4402625
bar_plot	GPT4V	Data extraction	0.3829375	0.0227625	0.3767375	0.3986124999999999	0.373225	0.3904999999999999	0.3756374999999999
bar_plot	GeminiPro	Data interpretation	0.2881764705882353	0.0205588235294117	0.2938117647058822	0.2929882352941175	0.2738588235294118	0.2891529411764706	0.2910705882352941
bar_plot	GeminiPro	In silico and lab experiments	0.532825	0.012325	0.5371250000000001	0.534075	0.53705	0.5368125	0.5191874999999999
bar_plot	GeminiPro	Data extraction	0.3660875	0.0065875	0.366675	0.3678875	0.3581124999999999	0.3674874999999999	0.370275
bar_plot	GroqLlama	Data interpretation	0.1510176470588236	0.0	0.1510176470588236	0.1510176470588236	0.1510176470588236	0.1510176470588236	0.1510176470588236
bar_plot	GroqLlama	In silico and lab experiments	0.2784875	0.002	0.2774875	0.2774875	0.2824875	0.2774875	0.2774875
bar_plot	GroqLlama	Data extraction	0.197625	0.0	0.197625	0.197625	0.197625	0.197625	0.197625
