# Supplementary material for: Probing the limitations of multimodal language models for chemistry and materials research
Source: Nat Comput Sci. 2025 Aug 11;5(10):952–61. doi: 10.1038/s43588-025-00836-3 (PMC12513823; doi:10.1038/s43588-025-00836-3)
Supplement: Supplementary file 7 — Results from ablation studies, score of different model on different ablation task and normal task. [file 43588_2025_836_MOESM7_ESM.csv]

comparison_type	task	condition_1	score_1	std_1	condition_2	score_2	std_2	difference
Modality	Pattern Matching	IMAGE	0.38	0.02225	TEXT	0.5549999999999999	0.0316	0.17499999999999993
Modality	Peak Position	IMAGE	0.7375	0.0079	TEXT	1.0	0.0	0.26249999999999996
Modality	Relative Intensity	IMAGE	0.284225	0.024625	TEXT	0.365	0.02	0.08077499999999999
Modality	Tables QA	IMAGE	0.5297000000000001	0.005075	TEXT	0.7150750000000001	0.0042	0.18537500000000007
Modality	Volume of Unit Cell	IMAGE	0.8536	0.012424999999999999	TEXT	0.89405	0.009075	0.040449999999999986
Terminology	MOF QA	w/ SCIENTIFIC	0.645175	0.0206425	w/o SCIENTIFIC	0.726805	0.01471	0.08162999999999998
Terminology	XRD QA	w/ SCIENTIFIC	0.52230625	0.01619375	w/o SCIENTIFIC	0.54026875	0.012887500000000001	0.017962499999999992
Terminology	US Patent QA	w/ SCIENTIFIC	0.4301625	0.005124999999999999	w/o SCIENTIFIC	0.38860000000000006	0.0072499999999999995	-0.04156249999999995
Step	xrd-peak-position	SINGLE	0.7375	0.0079	MULTIPLE	0.284225	0.024625	-0.45327500000000004
Step	cif-crystal-system	SINGLE	0.532125	0.00475	MULTIPLE	0.32737499999999997	0.034975	-0.20475
Step	Isotherm Properties	SINGLE	0.71155	0.0216875	MULTIPLE	0.6595125	0.013774999999999999	-0.05203750000000007
Guidance	Claude-3.5-Sonnet	w/o GUIDANCE	0.44712500000000005	0.021525	w/ GUIDANCE	0.4301	0.02415	-0.017025000000000068
Guidance-Claude-3.5-Sonnet	Spectral Analysis	w/o GUIDANCE	0.28	0.0245	w/ GUIDANCE	0.48	0.04	0.19999999999999996
Guidance-Claude-3.5-Sonnet	Electronic Structure	w/o GUIDANCE	0.7043	0.0174	w/ GUIDANCE	0.4783	0.0	-0.22600000000000003
Guidance-Claude-3.5-Sonnet	Pattern Matching	w/o GUIDANCE	0.52	0.0245	w/ GUIDANCE	0.42	0.04	-0.10000000000000003
Guidance-Claude-3.5-Sonnet	Chem Lab Safety	w/o GUIDANCE	0.2842	0.0197	w/ GUIDANCE	0.3421	0.0166	0.05790000000000001
Guidance	Gemini-1.5-Pro	w/o GUIDANCE	0.389675	0.00875	w/ GUIDANCE	0.46345	0.013550000000000001	0.07377499999999998
Guidance-Gemini-1.5-Pro	Spectral Analysis	w/o GUIDANCE	0.35	0.0	w/ GUIDANCE	0.41	0.02	0.06
Guidance-Gemini-1.5-Pro	Electronic Structure	w/o GUIDANCE	0.3913	0.0	w/ GUIDANCE	0.5043	0.0213	0.11299999999999999
Guidance-Gemini-1.5-Pro	Pattern Matching	w/o GUIDANCE	0.27	0.0245	w/ GUIDANCE	0.45	0.0	0.18
Guidance-Gemini-1.5-Pro	Chem Lab Safety	w/o GUIDANCE	0.5474	0.0105	w/ GUIDANCE	0.4895	0.0129	-0.05790000000000001
Guidance	GPT-4o	w/o GUIDANCE	0.379775	0.0237	w/ GUIDANCE	0.4505	0.03785	0.07072500000000004
Guidance-GPT-4o	Spectral Analysis	w/o GUIDANCE	0.43	0.0245	w/ GUIDANCE	0.64	0.0583	0.21000000000000002
Guidance-GPT-4o	Electronic Structure	w/o GUIDANCE	0.5565	0.0174	w/ GUIDANCE	0.5652	0.0275	0.008700000000000041
Guidance-GPT-4o	Pattern Matching	w/o GUIDANCE	0.28	0.04	w/ GUIDANCE	0.36	0.049	0.07999999999999996
Guidance-GPT-4o	Chem Lab Safety	w/o GUIDANCE	0.2526	0.0129	w/ GUIDANCE	0.2368	0.0166	-0.01579999999999998
Guidance	Llama 3.2 90B Vision	w/o GUIDANCE	0.35702500000000004	0.0	w/ GUIDANCE	0.37085	0.0	0.013824999999999976
Guidance-Llama 3.2 90B Vision	Spectral Analysis	w/o GUIDANCE	0.35	0.0	w/ GUIDANCE	0.25	0.0	-0.09999999999999998
Guidance-Llama 3.2 90B Vision	Electronic Structure	w/o GUIDANCE	0.3913	0.0	w/ GUIDANCE	0.3913	0.0	0.0
Guidance-Llama 3.2 90B Vision	Pattern Matching	w/o GUIDANCE	0.45	0.0	w/ GUIDANCE	0.5	0.0	0.04999999999999999
Guidance-Llama 3.2 90B Vision	Chem Lab Safety	w/o GUIDANCE	0.2368	0.0	w/ GUIDANCE	0.3421	0.0	0.1053
