# Supplementary material for: Probing the limitations of multimodal language models for chemistry and materials research
Source: Nat Comput Sci. 2025 Aug 11;5(10):952–61. doi: 10.1038/s43588-025-00836-3 (PMC12513823; doi:10.1038/s43588-025-00836-3)
Supplement: Supplementary file 8 — Models, correct and incorrect count for different type of questions. [file 43588_2025_836_MOESM8_ESM.csv]

Topic	Topic_Name	Model	Model_Name	Incorrect_Mean	Correct_Mean	Incorrect_Count	Correct_Count
cif_atomic_species	Crystal Structure Atomic Species	Claude3V	Claude-3.5-Sonnet	4.997343303901001	5.345558159922983	2	39
cif_atomic_species	Crystal Structure Atomic Species	GPT4V	GPT-4o	4.054625364542507	5.546962933072667	6	35
cif_atomic_species	Crystal Structure Atomic Species	GeminiPro	Gemini-1.5-Pro	3.94202956762734	5.6647035849630205	8	33
cif_atomic_species	Crystal Structure Atomic Species	GroqLlama	Llama 3.2 90B Vision	4.160541609584842	5.569048928756014	7	34
cif_crystal_system	Crystal System	Claude3V	Claude-3.5-Sonnet	5.107184480495838	5.751227694131496	22	20
cif_crystal_system	Crystal System	GPT4V	GPT-4o	5.318827881938672	5.485154607443428	18	24
cif_crystal_system	Crystal System	GeminiPro	Gemini-1.5-Pro	5.025231918263486	5.588089569521138	13	29
cif_crystal_system	Crystal System	GroqLlama	Llama 3.2 90B Vision	5.279780605172481	5.682053964907779	28	14
cif_density	Crystal Structure Density	Claude3V	Claude-3.5-Sonnet	5.392649357120988	5.591502137672912	16	15
cif_density	Crystal Structure Density	GPT4V	GPT-4o	5.112519855288682	7.221982943857632	36	6
cif_density	Crystal Structure Density	GeminiPro	Gemini-1.5-Pro	5.071967797297549	6.176580487069957	29	13
cif_density	Crystal Structure Density	GroqLlama	Llama 3.2 90B Vision	5.180628344023578	6.269097455640033	33	9
cif_symmetry	Crystal Structure Symmetry	Claude3V	Claude-3.5-Sonnet	4.623838685078578	5.9510941922880995	17	25
cif_symmetry	Crystal Structure Symmetry	GPT4V	GPT-4o	4.580853438577566	6.962048074472373	14	14
cif_symmetry	Crystal Structure Symmetry	GeminiPro	Gemini-1.5-Pro	5.199986475809201	5.532696863570383	15	27
cif_symmetry	Crystal Structure Symmetry	GroqLlama	Llama 3.2 90B Vision	5.097957233332622	6.424798098689446	32	10
